# Supplementary material for: Genomic and Metabolomic Insights into Secondary Metabolites of the Novel Bacillus halotolerans Hil4, an Endophyte with Promising Antagonistic Activity against Gray Mold and Plant Growth Promoting Potential
Source: Microorganisms. 2021 Dec 3;9(12):2508. doi: 10.3390/microorganisms9122508 (PMC8704346; doi:10.3390/microorganisms9122508)
Supplement: Supplementary file 1 [file microorganisms-09-02508-s001.zip]

Archive with 1 entries (1 files):
- microorganisms-1474899-supplementary.pdf
